# Supplementary material for: Virtual Screening of Cablin Patchouli Herb as a Treatment for Heat Stress: A Study Based on Network Pharmacology, Molecular Docking, and Experimental Verification
Source: Evid Based Complement Alternat Med. 2021 Mar 10;2021:8057587. doi: 10.1155/2021/8057587 (PMC7969090; doi:10.1155/2021/8057587)
Supplement: Supplementary Materials — Supplementary Table 1: 1789 heat stress differentially expressed genes. Supplementary Table 2: the CPB components and targets after correction. [file 8057587.f1.zip]

Archive with 2 entries (2 files):
- 8057587.f1/Supplementary table 1.pdf
- 8057587.f1/Supplementary table 2.pdf
